# Supplementary material for: Impact of COVID-19 Pandemic on Initiation of Immunosuppressive Treatment in Immune-Mediated Inflammatory Diseases in Austria: A Nationwide Retrospective Study
Source: J Clin Med. 2022 Sep 9;11(18):5308. doi: 10.3390/jcm11185308 (PMC9503597; doi:10.3390/jcm11185308)
Supplement: Supplementary file 1 [file jcm-11-05308-s001.zip]

Archive with 1 entries (1 files):
- jcm-1883841-supplementary.pdf
